# Supplementary material for: First evaluation of the population structure, genetic diversity and landscape connectivity of the Endangered Arabian tahr
Source: Mamm Biol. 2020 Oct 13;100(6):659–73. doi: 10.1007/s42991-020-00072-4 (PMC7661410; doi:10.1007/s42991-020-00072-4)
Supplement: Supplementary file 1 — Supplementary file1 (XLSX 10 kb) [file 42991_2020_72_MOESM1_ESM.xlsx]

## Sheet: Sheet1
Markers	References	Notes
11HDZ550	Huebinger et al. 2002
BM302	Beja-Pereira et al. 2004
BM1329	Bishop et al. 1994
BM3224	Hawkins et al. 1995	Monomorphic
BM4505	Beja-Pereira et al. 2004
BM4513	Bishop et al. 1994
BM848	Bishop et al. 1994	Didn’t amplify
BMS4008	Maddox et al. 2001
CSSM043	Barendse et al. 1994	Monomorphic
D5S2	Toldo et al. 1993	Monomorphic
ETH10	Toldo et al. 1993
ETH225	Beja-Pereira et al. 2004
HEL1	Beja-Pereira et al. 2004
INRA005	Beja-Pereira et al. 2004
INRA107	Vaiman et al. 1994	Monomorphic
INRA40	Beja-Pereira et al. 2004
MAF46	Swarbrick et al. 1992a	Monomorphic
MAF50	Swarbrick et al. 1992b
MAF70	Beja-Pereira et al. 2004
MCM38	Hulme et al. 1994
OarAE119	Penty et al. 1993	Monomorphic
OarCP26	Ede et al. 1995
OarFCB304	Buchanan and Crawford 1993	Difficult to score
RBP3	Machugh et al. 1997	Didn’t amplify
RM088	Kossarek et al. 1995	Monomorphic
RT5	Wilson et al. 1997	Difficult to score
RT6	Wilson et al. 1997
SPS113	Hoffmann et al. 2004	Didn’t amplify
SR-CRSP6	Bhebhe et al. 1994	Difficult to score
TEXAN6	Burns et al. 1995	Monomorphic
TGLA122	Crawford et al. 1995	Difficult to score
TGLA94	Georges and Massey 1992	Difficult to score
