# Supplementary material for: First evaluation of the population structure, genetic diversity and landscape connectivity of the Endangered Arabian tahr
Source: Mamm Biol. 2020 Oct 13;100(6):659–73. doi: 10.1007/s42991-020-00072-4 (PMC7661410; doi:10.1007/s42991-020-00072-4)
Supplement: Supplementary file 2 — Supplementary file2 (XLSX 11 kb) [file 42991_2020_72_MOESM2_ESM.xlsx]

## Sheet: Sheet1
	Primer	Size	Dye	Sequence F	Sequence R
A	OarCP26	150-158	PET	GGCCTAACAGAATTCAGATGATGTTGC	GTCACCATACTGACGGCTGGTTCC
	BM302	156-162	FAM	GAATTCCCATCACTCTCTCAGC	GTTCTCCATTGAACCAACTTCA
	BM4505	254-282	VIC	ATCTTCACTTGGGATGCAGG	TTATCTTGGCTTCTGGGTGC
	BM451	147-169	NED	GCGCAAGTTTCCTCATGC	TCAGCAATTCAGTACATCACCC
	ETH10	203-207	FAM	GTTCAGGACTGGCCCTGCTAACA	CCTCCAGCCCACTTTCTCTTCTC
B	BMS4008	173-177	FAM	CGGCCCTAAGTGATATGTTG	GAAGAGTGTGAGGGAAAGACTG
	ETH225	155-157	NED	GATCACCTTGCCACTATTTCCT	ACATGACAGCCAGCTGCTACT
	INRA40	188-202	NED	TCAGTCTCCAGGAGAGAAAAC	CTCTGCCCTGGGGATGATTG
	HEL1	116-126	PET	CAACAGCTATTTAACAAGGA	AGGCTACAGTCCATGGGATT
	MCM38	127-153	FAM	TGGTGAATGGTGCTCTCATACCAG	CAGCCAGCAGCCTCTAAAGGAC
C	BM1329	158-168	NED	TTGTTTAGGCAAGTCCAAAGTC	AACACCGCAGCTTCATCC
	INRA005	154-160	VIC	CAATCTGCATGAAGTATAAATAT	CTTCAGGCATACCCTACACC
	11HDZ550	173-183	PET	GGACAGTGGACTAGGAGAAAAGG	GCCTGGGATTCCTGGTAAAC
	RT6	100-106	PET	TTCCTCTTACTCATTCTTGG	CGGATTTTGAGACTGTTAC
	MAF50	161-171	FAM	GTAGACTACTCATGAAAATCAGGTCTTAGG	GGGACATGCAGCTATACACTTGAG
