# Supplementary material for: First evaluation of the population structure, genetic diversity and landscape connectivity of the Endangered Arabian tahr
Source: Mamm Biol. 2020 Oct 13;100(6):659–73. doi: 10.1007/s42991-020-00072-4 (PMC7661410; doi:10.1007/s42991-020-00072-4)
Supplement: Supplementary file 3 — Supplementary file3 (XLSX 9 kb) [file 42991_2020_72_MOESM3_ESM.xlsx]

## Sheet: Sheet1
Haplotype	SNPs (540bp)
	56	59	61	130	152	226	231	236	250	290	294	323	333	365	392	412	414	418	526
A	A	T	C	A	T	T	A	A	C	C	A	T	T	G	C	T	T	T	C
B	A	T	C	A	T	T	G	A	C	C	A	T	T	G	C	C	T	C	C
C	A	T	C	A	T	T	G	A	C	C	A	T	T	G	T	T	T	T	C
D	A	T	C	A	T	T	G	A	C	T	A	C	T	G	T	T	T	T	C
E	A	T	C	A	T	T	G	A	C	T	A	T	T	G	T	T	T	T	C
F	A	T	C	G	T	C	G	G	T	C	G	T	C	A	C	T	C	T	T
G	G	T	C	G	T	C	G	G	T	C	G	T	C	A	C	T	C	T	T
H	G	T	T	G	C	C	G	G	T	C	G	T	C	A	C	T	C	T	T
I (Genebank)	A	C	C	G	T	C	G	G	T	C	G	T	C	A	C	T	C	T	T
